# Supplementary material for: Viscum album mother tinctures: Harvest conditions and host trees influence the plant metabolome and the glycolytic pathway of breast cancer cells
Source: Front Pharmacol. 2022 Oct 31;13:1027931. doi: 10.3389/fphar.2022.1027931 (PMC9662615; doi:10.3389/fphar.2022.1027931)
Supplement: Supplementary file 2 [file DataSheet2.xlsx]

## Sheet: Title
Viscum album mother tinctures: harvest conditions and host trees influence the plant metabolome and the glycolytic pathway of breast cancer cells Michelle Nonato de Oliveira Melo1,2, Alan Clavelland Ochioni3, Patricia Zancan3, Adriana Passos Oliveira1, Mirio Grazi4, Rafael Garrett2, Carla Holandino1,4* Stephan Baumgartner4,5,6* 1Multidisciplinary Laboratory of Pharmaceutical Sciences, Faculty of …

## Sheet: Negative mode
Rt (min)	Adduct type	Measured Mass (m/z)	Theorical Mass (m/z) ± aduct	Error (ppm)	Neutral Formula	Metabolite name	Chemical Group	Identification model (Bank)	Described in genus Viscum?
0.694	[M-H]-	173.104	173.104	-4.84679	C6H14N4O2	L-Arginine	Amino acid	Fragmentation MSDIAL (NIST)	No
0.739	[M-H]-	341.109	341.109	0.924631	C12H22O11	Sucrose or other dissaccharide	Disaccharide	Fragmentation MSDIAL (NIST)	No
0.75	[M-H]-	135.029	135.03	-5.45509	C4H8O5	Threonic acid	Organic acid	Fragmentation MSDIAL (NIST)	No
0.754	[M-H+H2O]-	165.04	165.04	-1.09852	C5H8O5	D(+)-Ribonic acid gamma-lactone (Ribonolactone)	Lactone	Fragmentation MSDIAL (NIST)	No
0.756	[M-H]-	179.056	179.056	-2.74383	C6H12O6	Hexose	Monosaccharide	Fragmentation MSDIAL (NIST)	No
0.763	[M-H]-	195.051	195.051	0.226095	C6H12O7	Galactonic acid	Carbohydrate	Fragmentation MSDIAL (NIST)	No
0.765	[2M-H]-	383.119	383.119	-1.09888	C7H12O6	Sedoheptulosan	Monosaccharide	Fragmentation MSDIAL (NIST)	No
0.767	[M-H]-	149.045	149.046	-1.05136	C5H10O5	D-(-)-Ribose or other pentose	Monosaccharide	Fragmentation MSDIAL (NIST)	No
0.778	[M-H]-	161.045	161.046	-3.70516	C6H10O5	1,6-Anhydro-beta-D-glucopyranose (levoglucosan)	Monosaccharide	Fragmentation MSDIAL (NIST)	No
0.779	[M-H]-	105.019	105.019	-7.63574	C3H6O4	D-(+)-Glyceric acid	Carbohydrate	Fragmentation MSDIAL (NIST)	No
0.806	[M-H]-	133.013	133.014	-6.36473	C4H6O5	D-(+)-Malic acid	Organic acid	Fragmentation MSDIAL (NIST)	No
0.815	[M-H]-	191.019	191.02	-4.63722	C6H8O7	Citrate	Organic acid	Fragmentation MSDIAL (NIST)	No
0.84	[M-H]-	147.029	147.03	-5.00987	C5H8O5	(-)-Citramalic acid	Organic acid	Fragmentation MSDIAL (NIST)	No
0.955	[M-H]-	117.019	117.019	-5.05814	C4H6O4	Succinic acid	Organic acid	Fragmentation MSDIAL (NIST)	No
0.974	[M-H]-	161.044	161.046	-6.62359	C6H10O5	Meglutol (3-Hydroxy-3-methylglutaric acid)	Organic acid	Fragmentation MSDIAL (NIST)	No
0.999	[M-H]-	241.084	241.083	3.29845	C10H14N2O5	Thymidine	Nucleoside	Fragmentation MSDIAL (MONA)	Park et al 2017
1.077	[M-H]-	218.103	218.103	0.202198	C9H17NO5	D-Pantothenic acid	Amide	Fragmentation MSDIAL (MONA)	No
1.188	[M-H]-	353.089	353.088	4.03497	C16H18O9	Chlorogenic acid	Organic acid	Fragmentation MSDIAL (NIST)	Long et al 2017
1.298	[M-H]-	153.018	153.019	-6.67889	C7H6O4	3,4-Dihydroxybenzoic acid (protocatechuic acid)	Organic acid	Fragmentation MSDIAL (MONA)	Patel e Singh 2017
1.481	[M-H]-	173.045	173.046	-4.31505	C7H10O5	Shikimic acid	Organic acid	Fragmentation MSDIAL (NIST)	No
1.632	[M-H]-	191.055	191.056	-4.5081	C7H12O6	Quinic acid	Organic acid	Fragmentation MSDIAL (NIST)	Abdallah et al 2015
1.663	[M-H]-	353.089	353.088	3.95001	C16H18O9	Chlorogenic acid	Organic acid	Fragmentation MSDIAL (NIST)	Long et al 2017
1.858	[M-H]-	175.061	175.061	-2.20894	C7H12O5	2-Isopropylmalic acid	Organic acid	Fragmentation MSDIAL (NIST)	No
2.119	[M-H]-	177.019	177.019	-0.858663	C9H6O4	Esculetin (6,7 dihidrocoumarin; aesculetin)	Coumarin	Fragmentation MSDIAL (MONA)	No
3.68	[M-H]-	433.114	433.114	0.969722	C21H22O10	Naringenin-7-O-glucoside	Flavanone	Fragmentation MSDIAL (NIST)	Patel e Singh 2017
3.829	[M-H]-	625.14	625.141	-1.02777	C27H30O17	Quercetin-3,4'-O-di-beta-glucoside	Flavonol	Fragmentation MSDIAL (MONA)	No
3.852	[M-H]-	172.098	172.098	-0.561308	C8H15NO3	N-acetyl-L-Leucine	Amino acid	Fragmentation MSDIAL (MONA)	No
4.243	[M-H]-	206.082	206.082	-0.759891	C11H13NO3	N-acetylphenylalanine	Amino acid	Fragmentation MSDIAL (NIST)	No
4.727	[M-H]-	639.157	639.157	0.481103	C28H32O17	isorhamnetin-3-glucoside-4'-glucoside (Isorhamnetin 3,4'-diglucoside)	Flavonol	Fragmentation MSDIAL (MONA)	No
5.267	[M+FA-H]-	787.267	787.266	0.769906	C34H46O18	Eleutheroside E	Lignan	Fragmentation MSDIAL (MONA)	No
5.419	[M-H]-	609.148	609.146	3.41806	C27H30O16	Rutin	Flavonol	Fragmentation MSDIAL (MONA))	No
5.51	[M-H]-	449.108	449.109	-2.21461	C21H22O11	Eriodictyol-7-O-glucoside	Flavanone	Fragmentation MSDIAL (NIST)	Abdallah et al 2015
5.599	[M-H]-	463.087	463.088	-2.17928	C21H20O12	Isoquercetrin or hyperoside	Flavonol	Fragmentation MSDIAL (NIST)	Long et al 2017
6.379	[M-H]-	477.106	477.104	3.46004	C22H22O12	Isorhamnetin-3-glucoside	Flavonol	Fragmentation MSDIAL (MONA)	Long et al 2017
6.578	[M-H]-	187.097	187.098	-2.95194	C9H16O4	Azelaic acid	Organic acid	Fragmentation MSDIAL (NIST)	No
6.996	[M-H]-	461.109	461.109	0.0984583	C22H22O11	Isorhaminetin 3-O-rhamnoside (5,7-dihydroxy-6-methoxy-2-[4-[(2S,3R,4S,5S,6R)-3,4,5-trihydroxy-6-(hydroxymethyl)oxan-2-yl]oxyphenyl]chromen-4-one)	Flavonol	Fragmentation MSDIAL (MONA)	Fukunaga et al 1987
7.434	[M-H]-	287.057	287.056	3.96682	C15H12O6	3,4,2',4',6'-Pentahydroxychalcone (eriodictyol)	Flavanone	Fragmentation MSDIAL (NIST)	Long et al 2017
7.551	[M-H]-	263.129	263.129	2.30913	C15H20O4	Abscisic acid	Organic acid	Fragmentation MSDIAL (NIST)	Park et al 2017
7.677	[M-H]-	477.106	477.104	4.02596	C22H22O12	Isorhamnetin 3-galactoside	Flavonol	Fragmentation MSDIAL (MONA)	Long et al 2017
7.974	[M+FA-H]-	493.232	493.228	7.10263	C21H36O10	(6,6-Dimethylbicyclo[3.1.1]hept-2-yl)methyl 6-O-[(2R,3R,4R)-3,4-dihydroxy-4-(hydroxymethyl)tetrahydro-2-furanyl]-beta-D-glucopyranoside	Terpene	Fragmentation MSDIAL (MONA)	No
8.323	[M-H]-	271.061	271.061	0.971367	C15H12O5	Naringenin chalcone or naringenin	Chalcone or flavanone	Fragmentation MSDIAL (MONA)	Pietrzak et al 2017; Patel e Singh 2017
8.329	[M+FA-H]-	493.135	493.135	0.980707	C22H24O10	Isosakuranin	Flavanone	Fragmentation MSDIAL (MONA)	No
8.497	[M-H]-	301.072	301.072	2.18752	C16H14O6	Homoeriodictyol	Flavanone	Fragmentation MSDIAL (NIST)	Long et al 2017; Zhao et al 2011; Patel e Singh 2017
8.528	[M-H]-	491.119	491.119	-0.548339	C23H24O12	Rhamnazin 3-O-beta-D-glucopyranoside (Rham-I; Flavoyadorinin A)	Flavonol	Fragmentation MSDIAL (MONA)	Long et al 2017
9.05	[M-H]-	329.066	329.067	-1.2034	C17H14O7	3,4'-Dimethoxy-5,7,3'-trihydroxyflavone	Flavone	Fragmentation MSDIAL (NIST)	No
9.911	[M-H]-	329.066	329.067	-1.38574	C17H14O7	3,4'-Dimethoxy-5,7,3'-trihydroxyflavone	Flavone	Fragmentation MSDIAL (NIST)	No
10.923	[M-H]-	313.072	313.072	1.8162	C17H14O6	3,7-Dihydroxy-3',4'-dimethoxyflavone	Flavone	Fragmentation MSDIAL (NIST)	No
11.066	[M-H]-	343.082	343.082	0.477728	C18H16O7	5,3'-Dihydroxy-6,7,4'-trimethoxyflavone	Flavone	Fragmentation MSDIAL (NIST)	No
11.357	[M-H]-	299.093	299.092	2.04987	C17H16O5	4,2'-Dihydroxy-4',6'-dimethoxychalcone	Chalcone	Fragmentation MSDIAL (NIST)	No
12.653	[M-H]-	293.212	293.212	-0.60741	C18H30O3	9(S)-HOTrE (9S-hydroxy-10E,12Z,15Z-octadecatrienoic acid)	Fatty acid	Fragmentation MSDIAL (NIST)	No

## Sheet: Positive mode
Rt (min)	Adduct type	Measured Mass (m/z)	Theorical Mass (m/z) ± aduct	Error (ppm)	Neutral Formula	Metabolite name	Chemical group	Identification model	Described in genus Viscum?
0.693	[M+H]+	175.118	175.119	-3.43881	C6H14N4O2	L-Arginine	Amino acid and derivatives	Fragmentation MSDIAL (NIST)	No
0.694	[M+H]+	189.16	189.16	1.98562	C9H20N2O2	Laminine	Amino acid and derivatives	Fragmentation MSDIAL (NIST)	No
0.713	[M+H]+	203.15	203.15	-0.159488	C8H18N4O2	NG,NG-Dimethyl-L-arginine	Amino acid and derivatives	Fragmentation MSDIAL (NIST)	No
0.778	[M+H]+	112.051	112.051	2.51315	C4H5N3O	Cytosine	Nitrogenous base	Fragmentation MSDIAL (NIST)	No
0.786	[M+H]+	116.071	116.071	3.14378	C5H9NO2	Proline	Amino acid and derivatives	Fragmentation MSDIAL (MONA)	No
0.788	[M+H]+	112.087	112.087	0.85737	C5H9N3	Histamine	Biogenic amines	Fragmentation MSDIAL (NIST)	No
0.791	[M+H-H2O]+	146.082	146.081	4.45163	C6H13NO4	N,N-Bis(2-hydroxyethyl)glycine or 1 Deoxynojirimycin	Amino acid and derivatives or iminosugar	Fragmentation MSDIAL (NIST)	No
0.796	[M+H]+	133.061	133.061	0.0849236	C4H8N2O3	Asparagine	Amino acid and derivatives	Fragmentation MSDIAL (NIST)	No
0.81	[M+H]+	148.06	148.06	-0.299202	C5H9NO4	Glutamic acid	Amino acid and derivatives	Fragmentation MSDIAL (NIST)	Pfuller in Bussing, 2000
0.813	[M+H-NH3]+	158.092	158.092	-1.03168	C6H14N4O2	L-Arginine	Amino acid and derivatives	Fragmentation MSDIAL (NIST)	No
0.824	[M+H]+	182.081	182.081	-2.03096	C9H11NO3	L-Tyrosine	Amino acid and derivatives	Fragmentation MSDIAL (NIST)	No
0.835	[M+H]+	132.102	132.102	0.49053	C6H13NO2	Isoleucine or leucine	Amino acid and derivatives	Fragmentation MSDIAL (NIST)	No
0.836	[M+H]+	109.028	109.028	-0.237553	C6H4O2	Quinone	Quinone	Fragmentation MSDIAL (NIST)	No
0.838	[M+H-H2O]+	204.087	204.087	0.690883	C8H15NO6	N-Acetyl-D-glucosamine	Carbohydrate	Fragmentation MSDIAL (NIST)	No
0.839	[M+H]+	113.06	113.06	1.62657	C6H8O2	(2E,4E)-Hexa-2,4-dienoic acid	Fatty acid	Fragmentation MSDIAL (NIST)	No
0.855	[M+H]+	127.051	127.05	2.88075	C5H6N2O2	Thymine	Nucleoside	Fragmentation MSDIAL (MONA)	No
0.86	[M+H]+	130.05	130.05	2.00231	C5H7NO3	Pyroglutamic acid (oxo proline)	Amino acid and derivatives	Fragmentation MSDIAL (NIST)	No
0.989	[M+H]+	132.102	132.102	2.00451	C6H13NO2	Leucine or isoleucine	Amino acid and derivatives	Fragmentation MSDIAL (NIST)	No
0.994	[M+H]+	243.098	243.098	-0.11518	C10H14N2O5	Thymidine	Nucleoside	Fragmentation MSDIAL (NIST)	Park et al 2017
1.013	[M+H]+	382.171	382.172	-2.53786	C16H23N5O6	Cis-Zeatin-o-glucoside	Fatty acyl glycosides	Fragmentation MSDIAL (NIST)	No
1.018	[M+H-H2O]+	144.066	144.066	3.19507	C6H11NO4	DL-2-Methylglutamic acid	Amino acid and derivatives	Fragmentation MSDIAL (NIST)	No
1.055	[M+H]+	227.102	227.103	-1.07176	C10H14N2O4	Pyroglutamylproline	Peptide	Fragmentation MSDIAL (NIST)	No
1.06	[M+H-H2O]+	149.06	149.06	2.37489	C9H10O3	Tropic acid	Phenolic acid	Fragmentation MSDIAL (NIST)	No
1.072	[M+H]+	220.118	220.118	0.912692	C9H17NO5	Pantothenic acid	Vitamin	Fragmentation MSDIAL (NIST)	No
1.074	[M+H]+	166.086	166.086	0.751417	C9H11NO2	Phenylalanine	Amino acid and derivatives	Fragmentation MSDIAL (NIST)	Long et al 2017
1.077	[M+H-H2O]+	120.081	120.081	1.69969	C8H11NO	2-Amino-1-phenylethanol	Phenylethanolamine	Fragmentation MSDIAL (NIST)	No
1.189	[M+H-H2O]+	163.039	163.039	1.28436	C9H8O4	Caffeic acid	Phenolic acid	Fragmentation MSDIAL (NIST)	Pfuller in Bussing, 2000
1.189	[M+H]+	355.101	355.102	-3.54433	C16H18O9	Chlorogenic acid	Organic acid	Fragmentation MSDIAL (NIST)	Long et al 2017; Abdallah et al 2015
1.19	[M+H]+	181.049	181.05	-2.62525	C9H8O4	Caffeic acid	Phenolic acid	Fragmentation MSDIAL (NIST)	Pfuller in Bussing, 2000
1.193	[M+H]+	219.133	219.134	-2.52631	C9H18N2O4	Ser-Leu	Peptide	Fragmentation MSDIAL (NIST)	No
1.222	[M+H]+	298.096	298.097	-3.07484	C11H15N5O3S	Adenosine, 5'-S-methyl-5'-thio-	Nucleoside	Fragmentation MSDIAL (NIST)	No
1.267	[M+H-H2O]+	145.049	145.05	-0.656328	C6H10O5	β-D-Glucopyranose, 1,6-anhydro (levoglucosan)	Monosaccharide	Fragmentation MSDIAL (NIST)	No
1.271	[M+H]+	203.139	203.139	-0.733488	C9H18N2O3	L-Alanyl-L-norleucine	Peptide	Fragmentation MSDIAL (NIST)	No
1.359	[M+H]+	229.154	229.155	-1.61027	C11H20N2O3	Ile-Pro	Peptide	Fragmentation MSDIAL (NIST)	No
1.361	[M+H]+	167.071	167.07	1.91117	C9H10O3	2'-Hydroxy-6'-methoxyacetophenone	Phenolic compound	Fragmentation MSDIAL (NIST)	No
1.384	[M+H-H2O]+	265.143	265.143	-2.88749	C15H22O5	Artemisinin	Terpene	Fragmentation MSDIAL (NIST)	No
1.391	[M+H]+	231.171	231.17	1.43141	C11H22N2O3	Leu-Val	Peptide	Fragmentation MSDIAL (NIST)	No
1.395	[M+H-H2O]+	131.049	131.049	-1.2316	C9H8O2	Cinnamic acid	Phenolic acid	Fragmentation MSDIAL (NIST)	Long et al 2017
1.395	[M+H-H2O]+	163.075	163.075	-1.93837	C10H12O3	Coniferyl alcohol	Phenolic compound	Fragmentation MSDIAL (NIST)	No
1.439	[M+H-NH3]+	188.071	188.071	-0.080289	C11H12N2O2	L-Tryptophan	Amino acid and derivatives	Fragmentation MSDIAL (NIST)	No
1.439	[M+H]+	205.097	205.097	-1.4832	C11H12N2O2	Tryptophan	Amino acid and derivatives	Fragmentation MSDIAL (NIST)	No
1.44	[M+H]+	295.165	295.165	-0.859519	C15H22N2O4	Ile-Tyr	Peptide	Fragmentation MSDIAL (NIST)	No
1.557	[M+H-H2O]+	147.044	147.044	0.367237	C9H8O3	Trans-3-Hydroxycinnamic acid	Phenolic acid	Fragmentation MSDIAL (NIST)	No
1.581	[M+H]+	197.08	197.081	-3.37628	C10H12O4	Cantharidin	Benzofuran	Fragmentation MSDIAL (NIST)	No
1.624	[M+NH4]+	390.176	390.176	-1.29736	C17H24O9	Syringin (Eleutheroside B)	Sinapyl alcohol	Fragmentation MSDIAL (MONA)	Long et al 2017; Park et al 2017; Deliorman et al 1999
1.638	[M+H-H2O]+	161.06	161.06	3.68807	C10H10O3	2-Propenoic acid, 3-(4-methoxyphenyl) (4-Methoxycinnamic acid)	Phenolic acid	Fragmentation MSDIAL (NIST)	No
1.638	[M+H-H2O]+	193.087	193.086	3.77707	C11H14O4	Sinapyl alcohol	Cinnamyl alcohol	Fragmentation MSDIAL (NIST)	No
1.695	[M+H]+	181.05	181.05	1.84867	C9H8O4	Caffeic acid	Phenolic acid	Fragmentation MSDIAL (NIST)	Pfuller in Bussing, 2000
2.089	[M+H]+	295.164	295.165	-2.62124	C15H22N2O4	Tyr-Leu	Peptide	Fragmentation MSDIAL (NIST)	No
2.245	[M+H]+	195.065	195.065	-1.87271	C10H10O4	Ferulic acid	Phenolic acid	Fragmentation MSDIAL (NIST)	Popova 1991
2.278	[M+H-H2O]+	163.076	163.075	1.80223	C10H12O3	Coniferyl alcohol	Phenolic compound	Fragmentation MSDIAL (NIST)	No
2.361	[M+H]+	101.024	101.023	4.44947	C4H4O3	2,4(3H,5H)-Furandione (tetronic acid)	Organic acid	Fragmentation MSDIAL (NIST)	No
2.381	[M+H]+	355.103	355.102	0.933252	C16H18O9	Chlorogenic acid	Organic acid	Fragmentation MSDIAL (NIST)	Long et al 2017; Abdallah et al 2015
2.403	[M+H]+	377.146	377.146	1.88044	C17H20N4O6	Riboflavin	Vitamin	Fragmentation MSDIAL (NIST)	No
2.436	[M+H]+	245.186	245.186	-0.526947	C12H24N2O3	Ile-Ile	Peptide	Fragmentation MSDIAL (NIST)	No
2.549	[M+H]+	355.1	355.102	-5.34663	C16H18O9	Chlorogenic acid	Organic acid	Fragmentation MSDIAL (NIST)	Long et al 2017; Abdallah et al 2015
2.682	[M+H]+	245.186	245.186	1.26761	C12H24N2O3	Leu-Leu	Peptide	Fragmentation MSDIAL (NIST)	No
2.855	[M+H]+	387.199	387.201	-5.48629	C19H30O8	Roseoside	Terpene	Fragmentation MSDIAL (MONA)	No
2.862	[M+H-H2O]+	135.117	135.117	-0.643887	C10H16O	Carveol	Terpene	Fragmentation MSDIAL (NIST)	No
2.989	[M+H]+	169.122	169.122	-1.45634	C10H16O2	Jasmine lactone	Terpene	Fragmentation MSDIAL (NIST)	No
3.286	[M+H-H2O]+	135.117	135.117	-0.495867	C10H16O	Carveol	Terpene	Fragmentation MSDIAL (NIST)	No
3.348	[M+H]+	245.186	245.186	-0.0375225	C12H24N2O3	Ile-Leu	Peptide	Fragmentation MSDIAL (NIST)	No
3.355	[M+H-H2O]+	177.055	177.055	3.04652	C10H10O4	Ferulic acid	Phenolic acid	Fragmentation MSDIAL (NIST)	Popova 1991
3.361	[M+H]+	195.086	195.086	-0.382395	C7H14O6	D-Pinitol	Carbohydrate	Fragmentation MSDIAL (NIST)	No
3.577	[M+H]+	153.054	153.055	-1.18062	C8H8O3	2-hydroxy-5-methoxy-Benzaldehyde	Benzaldehyde	Fragmentation MSDIAL (NIST)	Pfuller in Bussing, 2000
3.68	[M+H]+	435.128	435.129	-1.6163	C21H22O10	Naringenin-O-glucoside	Flavanone	Fragmentation MSDIAL (NIST)	Patel e Singh 2017
3.817	[M+H]+	627.154	627.156	-3.00675	C27H30O17	Quercetin-3,4'-O-di-beta-glucoside	Flavone	Fragmentation MSDIAL (MONA)	No
3.842	[M+H]+	289.072	289.071	3.20129	C15H12O6	Dihydrokaempferol	Flavanone	Fragmentation MSDIAL (NIST)	No
3.851	[M+H]+	174.113	174.112	2.81485	C8H15NO3	N-Acetylleucine	Amino acid and derivatives	Fragmentation MSDIAL (NIST)	No
3.883	[M+H-H2O]+	153.127	153.127	-1.64373	C10H18O2	Citronellic acid Linalool oxide	Terpene	Fragmentation MSDIAL (NIST)	No
3.996	[M+H]+	165.054	165.055	-1.45831	C9H8O3	p-Coumaric acid	Phenolic acid	Fragmentation MSDIAL (NIST)	No
4.157	[M+H]+	435.128	435.129	-0.4902	C21H22O10	Naringenin-O-glucoside	Flavanone	Fragmentation MSDIAL (NIST)	Patel e Singh 2017
4.324	[M+H]+	305.066	305.066	0.822118	C15H12O7	3,5,7,3',4'-Pentahydroxyflavanone (taxifolin)	Flavanone	Fragmentation MSDIAL (NIST)	Pietrzak et al 2017
4.381	[M+H]+	151.112	151.112	-0.408307	C10H14O	Verbenone or carvone	Terpene	Fragmentation MSDIAL (NIST)	No
4.849	[M+H-H2O]+	131.048	131.049	-5.19958	C9H8O2	Cinnamic acid	Phenolic acid	Fragmentation MSDIAL (NIST)	Long et al 2017
5.042	[M+H-H2O]+	153.128	153.127	2.6011	C10H18O2	Citronellic acid Linalool oxide	Terpene	Fragmentation MSDIAL (NIST)	No
5.059	[M+H-H2O]+	193.087	193.086	3.1038	C11H14O4	Sinapyl alcohol	Cinnamyl alcohol	Fragmentation MSDIAL (NIST)	No
5.136	[M+H-H2O]+	137.132	137.132	-2.02067	C10H18O	Endo-borneol	Terpene	Fragmentation MSDIAL (NIST)	No
5.175	[M+H]+	279.169	279.17	-4.47433	C15H22N2O3	Ile-Phe	Peptide	Fragmentation MSDIAL (NIST)	No
5.379	[M+H-H2O]+	153.127	153.127	-1.38251	C10H18O2	Citronellic acid Linalool oxide	Terpene	Fragmentation MSDIAL (NIST)	No
5.455	[M+H]+	318.181	318.181	-0.119743	C17H23N3O3	Leu-Trp	Peptide	Fragmentation MSDIAL (NIST)	No
5.468	[M+H-H2O]+	245.129	245.128	1.61426	C14H18N2O3	Phe-Pro	Peptide	Fragmentation MSDIAL (NIST)	No
5.508	[M+H]+	451.123	451.123	-0.372182	C21H22O11	Eriodictyol-7-O-glucoside	Flavanone	Fragmentation MSDIAL (NIST)	Abdallah et al 2015; Patel e Singh 2017
5.591	[M+H]+	167.107	167.107	-0.336312	C10H14O2	Perillic acid	Terpene	Fragmentation MSDIAL (NIST)	No
5.644	[M+H]+	197.118	197.117	2.48126	C11H16O3	Loliolide	Benzofuran	Fragmentation MSDIAL (MONA)	Chen et al 2009
5.887	[M+H-H2O]+	247.132	247.133	-3.28123	C15H20O4	Abscisic acid	Terpene	Fragmentation MSDIAL (NIST)	No
5.981	[M+H]+	179.071	179.07	1.61557	C10H10O3	Coniferylaldehyde	Phenylpropanoid	Fragmentation MSDIAL (NIST)	No
6.028	[M+H-H2O]+	177.164	177.164	-0.548645	C13H22O	2-Butanone, 4-(2,6,6-trimethyl-2-cyclohexen-1-yl)	Terpene	Fragmentation MSDIAL (NIST)	No
6.111	[M+H]+	359.149	359.149	-0.236392	C20H22O6	Matairesinol	Lignan	Fragmentation MSDIAL (NIST)	No
6.23	[M]+	479.12	479.118	3.18815	C22H23O12	Petunidin-3-O-beta-glucopyranoside	Antocyanidine	Fragmentation MSDIAL (MONA)	No
6.383	[M+H]+	479.122	479.118	6.81982	C22H22O12	Isorhamnetin 3-glucoside	Flavone	Fragmentation MSDIAL (NIST)	Long et al 2017
6.415	[M+H]+	317.066	317.066	1.92642	C16H12O7	Quercetin 3'-methyl ether	Flavonol	Fragmentation MSDIAL (NIST)	Pietrzak et al 2017
6.53	[M+H]+	303.086	303.086	0.149792	C16H14O6	Homoeriodictyol	Flavanone	Fragmentation MSDIAL (NIST)	Zhao et al 2011; Patel e Singh 2017
6.794	[M+H]+	641.17	641.171	-1.75585	C28H32O17	Isorhamnetin-3,7-di-O-glucoside	Flavone	Fragmentation MSDIAL (MONA)	No
6.853	[M]+	479.121	479.118	4.9205	C22H23O12	Petunidin 3-galactoside	Antocyanidine	Fragmentation MSDIAL (MONA)	No
6.949	[M]+	655.185	655.187	-2.31369	C29H35O17	Malvin or 6-hydroxy-3-[3-hydroxy-4-[3,4,5-trihydroxy-6-[[3,4,5-trihydroxy-6-(hydroxymethyl)oxan-2-yl]oxymethyl]oxan-2-yl]oxyphenyl]-5,7-dimethoxychromen-4-one	Antocyanidine or flavone	Fragmentation MSDIAL (MONA)	No
6.992	[M]+	463.122	463.123	-2.4786	C22H23O11	Peonidin-3-o-beta-d-glucopyranoside	Antocyanidine	Fragmentation MSDIAL (NIST)	No
7.193	[M]+	493.133	493.134	-2.33709	C23H25O12	Oenin (malvidin)	Antocyanidine	Fragmentation MSDIAL (MONA)	No
7.223	[M+H]+	225.075	225.076	-3.15449	C11H12O5	Sinapic acid	Phenylpropanoid	Fragmentation MSDIAL (NIST)	Pfuller in Bussing, 2000
7.419	[M+H]+	655.184	655.187	-4.45049	C29H34O17	6-hydroxy-3-[3-hydroxy-4-[3,4,5-trihydroxy-6-[[3,4,5-trihydroxy-6-(hydroxymethyl)oxan-2-yl]oxymethyl]oxan-2-yl]oxyphenyl]-5,7-dimethoxychromen-4-one or Malvin	Flavone or antocyanidine	Fragmentation MSDIAL (MONA)	No
7.432	[M+H]+	289.071	289.071	2.0597	C15H12O6	3,4,2',4',6'-Pentahydroxychalcone (eriodictyol)	Chalcone	Fragmentation MSDIAL (NIST)	Patel e Singh 2017; Long et al 2017; Abdallah et al 2015
7.549	[M+H]+	265.144	265.143	0.431465	C15H20O4	Abscisic acid	Terpene	Fragmentation MSDIAL (NIST)	No
7.677	[M+H]+	479.121	479.118	5.23357	C22H22O12	Isorhamnetin 3-glucoside	Flavone	Fragmentation MSDIAL (NIST)	Long et al 2017
8.168	[M+H]+	197.081	197.081	2.66185	C10H12O4	Ethyl vanillate	Benzaldehyde	Fragmentation MSDIAL (NIST)	No
8.323	[M+H]+	273.076	273.076	-0.256339	C15H12O5	Naringenin	Flavanone	Fragmentation MSDIAL (NIST)	Pietrzak et al 2017
8.393	[M+H]+	151.112	151.112	-1.40095	C10H14O	Carvone or verbenone	Terpene	Fragmentation MSDIAL (NIST)	No
8.551	[M]+	493.136	493.134	4.71981	C23H25O12	Oenin (malvidin)	Antocyanidine	Fragmentation MSDIAL (MONA)	No
8.613	[M+H]+	301.107	301.107	0.92957	C17H16O5	5,7-Dimethoxy-4'-hydroxyflavanone	Flavanone	Fragmentation MSDIAL (NIST)	No
8.722	[M+H]+	295.226	295.227	-1.52866	C18H30O3	13-Keto-9Z,11E-octadecadienoic acid	Fatty acid	Fragmentation MSDIAL (NIST)	No
8.835	[M+H]+	287.091	287.091	-2.75209	C16H14O5	4',5-Dihydroxy-7-methoxyflavanone (sakuranetin)	Flavanone	Fragmentation MSDIAL (NIST)	Pietrzak et al 2017
9.114	[M+H]+	297.243	297.242	2.08113	C18H32O3	12(13)-Epoxy-9Z-octadecenoic acid	Fatty acid	Fragmentation MSDIAL (NIST)	No
9.249	[M+H]+	273.076	273.076	2.45353	C15H12O5	Naringenin	Flavanone	Fragmentation MSDIAL (NIST)	No
10.362	[M+H-H2O]+	279.231	279.232	-4.10662	C18H32O3	9(10)-EpOME	Fatty acid	Fragmentation MSDIAL (NIST)	No
10.362	[M+H]+	297.243	297.242	2.08113	C18H32O3	12(13)-Epoxy-9Z-octadecenoic acid	Fatty acid	Fragmentation MSDIAL (NIST)	No
11.323	[M+H]+	297.241	297.242	-3.36897	C18H32O3	9(10)-EpOME	Fatty acid	Fragmentation MSDIAL (NIST)	No
12.235	[M+H]+	353.27	353.269	3.74757	C21H36O4	Monolinolenin (9c,12c,15c)	Lipid	Fragmentation MSDIAL (NIST)	No
12.33	[M+H]+	329.268	329.269	-3.1163	C19H36O4	Monopalmitolein (9c)	Lipid	Fragmentation MSDIAL (NIST)	No
12.441	[M+H-H2O]+	213.148	213.149	-0.943004	C12H22O4	Dodecanedioic acid	Organic acid	Fragmentation MSDIAL (NIST)	No
12.483	[M+H-H2O]+	455.352	455.352	-0.289446	C30H48O4	Sumaresinolic acid	Terpene	Fragmentation MSDIAL (NIST)	No
12.498	[M+H-H2O]+	335.258	335.258	0.771346	C21H36O4	Monolinolenin (9c,12c,15c)	Lipid	Fragmentation MSDIAL (NIST)	No
12.498	[M+H]+	353.267	353.269	-4.20671	C21H36O4	Monolinolenin (9c,12c,15c)	Lipid	Fragmentation MSDIAL (NIST)	No
12.5	[M+H-H2O]+	261.222	261.221	1.37049	C18H30O2	Pinolenic acid	Fatty acid	Fragmentation MSDIAL (NIST)	No
12.659	[M+H-H2O]+	277.215	277.216	-4.569	C18H30O3	Hydroxy-octadecatrienoic acid	Fatty acid	Fragmentation MSDIAL (NIST)	Abdallah et al 2015
12.97	[M+H]+	355.284	355.284	0.545479	C21H38O4	1-Linoleoylglycerol	Lipid	Fragmentation MSDIAL (NIST)	No
13.195	[M+H]+	255.231	255.232	-2.33787	C16H30O2	Palmitelaidic acid	Fatty acid	Fragmentation MSDIAL (NIST)	No
